# Supplementary material for: An Unprecedented Number of Cytochrome P450s Are Involved in Secondary Metabolism in Salinispora Species
Source: Microorganisms. 2022 Apr 21;10(5):871. doi: 10.3390/microorganisms10050871 (PMC9143469; doi:10.3390/microorganisms10050871)
Supplement: Supplementary file 1 [file microorganisms-10-00871-s001.zip]

Archive with 2 entries (2 files):
- Figure S1.pdf
- Supplementary Information.docx
